# Supplementary material for: The role of the pigment–protein complex LHCBM1 in nonphotochemical quenching in Chlamydomonas reinhardtii
Source: Plant Physiol. 2023 Oct 17;194(2):936–44. doi: 10.1093/plphys/kiad555 (PMC10828212; doi:10.1093/plphys/kiad555)
Supplement: kiad555_Supplementary_Data [file kiad555_supplementary_data.zip]

Archive with 2 entries (2 files):
- PP2023RA00234DR1_Merged_Decision_Summary_PDF.pdf
- PP2023RA00234DR1_Supplemental_Data.pdf
